# Supplementary material for: Microbiomes of commercially-available pine nuts and sesame seeds
Source: PLoS One. 2021 Jun 21;16(6):e0252605. doi: 10.1371/journal.pone.0252605 (PMC8216511; doi:10.1371/journal.pone.0252605)
Supplement: S1 Table — (XLSX) [file pone.0252605.s001.xlsx]

## Sheet: Sheet1
Metagenomic Analysis of Commercially-available Pine Nuts and Sesame Seeds
Megan Fay, Joelle K. Salazar, Diana Stewart
S1 Table. Growing packaging/distribution locations of the ten different brands of pine nuts and sesame seeds assessed in this study.
Commodity	Brand	Growing location	Packaging/distribution location
Pine nuts	A	China	USA
	B	Korea, Russia, Vietnam	USA
	C	Turkey	Turkey
	D	China	USA
	E	China	USA
	F	China	USA
	G	Russia	USA
	H	China	USA
	I	China	USA
	J	China	USA
Sesame seeds	A	China	USA
	B	India	USA
	C	India	USA
	D	India	USA
	E	Mexico	USA
	F	Unlisted	USA
	G	India	USA
	H	Unlisted	USA
	I	Unlisted	USA
	J	Unlisted	USA
