# Supplementary material for: Microbiomes of commercially-available pine nuts and sesame seeds
Source: PLoS One. 2021 Jun 21;16(6):e0252605. doi: 10.1371/journal.pone.0252605 (PMC8216511; doi:10.1371/journal.pone.0252605)
Supplement: S2 Table — (XLSX) [file pone.0252605.s002.xlsx]

## Sheet: Sheet1
Metagenomic Analysis of Commercially-available Pine Nuts and Sesame Seeds
Megan Fay, Joelle K. Salazar, Diana Stewart
S2 Table. The unique taxa identifications and alpha diversity metrics of the ten different brands of pine nuts and sesame seeds.
Commodity	Brand	Unique taxa identifications	Unique taxa identifications >1%	Shannon diversity	Simpson index	Simpson reciprocal	Chao1 index
Pine nuts	A	93	5	1.39	0.68	3.13	850
	B	57	13	1.71	0.7	3.3	1500
	C	69	10	1.9	0.75	3.94	1728
	D	96	9	1.6	0.69	3.27	1500
	E	81	12	1.94	0.77	4.32	1575
	F	86	12	2.09	0.8	4.99	2300
	G	61	11	1.99	0.79	4.67	6400
	H	108	10	1.77	0.72	3.58	1550
	I	98	11	1.86	0.74	3.8	1525
	J	141	12	1.91	0.75	3.95	1675
Sesame seeds	A	65	13	1.72	0.69	3.2	2000
	B	249	5	1.5	0.72	3.57	3200
	C	151	10	1.78	0.73	3.68	1875
	D	125	10	1.77	0.72	3.63	2900
	E	87	10	2.21	0.85	6.62	1720
	F	160	3	0.67	0.37	1.59	400
	G	125	2	0.55	0.26	1.36	550
	H	69	4	0.9	0.42	1.72	600
	I	97	7	1.07	0.5	1.99	800
	J	152	5	1.18	0.54	2.16	700
